# Supplementary material for: A Serial-Mediation Model to Link Entrepreneurship Education and Green Entrepreneurial Behavior: Application of Resource-Based View and Flow Theory
Source: Int J Environ Res Public Health. 2021 Jan 11;18(2):550. doi: 10.3390/ijerph18020550 (PMC7828033; doi:10.3390/ijerph18020550)
Supplement: Supplementary file 1 [file ijerph-18-00550-s001.zip]

Archive with 1 entries (1 files):
- ijerph-1043861-supplementary.xlsx
