# Supplementary material for: A Serial-Mediation Model to Link Entrepreneurship Education and Green Entrepreneurial Behavior: Application of Resource-Based View and Flow Theory
Source: Int J Environ Res Public Health. 2021 Jan 11;18(2):550. doi: 10.3390/ijerph18020550 (PMC7828033; doi:10.3390/ijerph18020550)
Supplement: Supplementary file 1 [file ijerph-18-00550-s001.zip › ijerph-1043861-supplementary.xlsx]

## Sheet: Data set
Qualification	Age	Gender	ENED1	ENED2	ENED3	ENED4	GEB1	GEB2	GEB3	GEB4	GEB5	UES1	UES2	UES3	UES4	ENM1	ENM2	ENM3	ENM4	ENM5	ENM6	ENM7	ENM8	CE1	CE2	CE3	CE4	CE5	CE6	CE7	CE8	AVG(ENED)	AVG(UES)	AVG(ENM)	AVG(CE)	AVG(GEB)
PhD	26-30	Male	5	5	4	4	5	3	4	5	5	2	2	1	1	5	5	5	5	5	5	5	5	5	5	1	5	5	4	5	1	4.5	1.5	5	3.88	4.4
Master's	26-30	Male	5	5	5	5	4	4	4	5	5	5	5	5	5	5	5	4	5	5	5	5	5	5	5	4	3	5	4	4	4	5	5	4.88	4.25	4.4
Mphil	26-30	Male	5	5	3	2	5	2	2	5	2	4	4	2	2	5	2	3	1	4	5	1	4	1	4	1	1	4	5	3	1	3.75	3	3.13	2.5	3.2
Master's	26-30	Male	4	4	5	4	4	5	3	4	5	4	5	3	5	4	5	4	4	5	4	4	4	4	5	3	4	4	4	5	3	4.25	4.25	4.25	4	4.2
Bachelor's	31-35	Female	5	5	5	5	5	4	4	5	3	5	5	5	4	5	5	5	5	5	5	5	5	5	5	4	4	4	5	5	4	5	4.75	5	4.5	4.2
Bachelor's	25 or Less	Male	4	3	3	4	2	2	1	2	2	2	1	3	2	5	5	5	5	5	4	4	3	5	5	4	2	2	3	4	4	3.5	2	4.5	3.63	1.8
Mphil	25 or Less	Male	4	4	5	1	2	2	1	4	4	1	3	2	2	5	5	5	3	5	5	5	5	5	5	4	4	4	4	4	4	3.5	2	4.75	4.25	2.6
Bachelor's	25 or Less	Female	4	5	5	3	4	3	4	3	3	3	4	3	2	5	5	5	3	5	5	5	5	3	5	3	5	5	4	5	3	4.25	3	4.75	4.13	3.4
Master's	26-30	Male	4	5	5	5	4	4	4	4	4	4	4	4	4	4	4	4	5	5	5	5	5	5	5	5	5	5	5	4	5	4.75	4	4.63	4.88	4
Mphil	25 or Less	Female	5	5	5	3	3	3	3	3	2	3	2	2	3	5	5	5	5	5	5	5	5	5	5	5	5	5	5	5	5	4.5	2.5	5	5	2.8
Bachelor's	26-30	Male	5	4	4	5	4	5	5	4	4	4	5	5	3	3	5	5	5	5	5	5	5	5	5	4	3	5	5	5	4	4.5	4.25	4.75	4.5	4.4
Master's	26-30	Male	4	4	5	4	3	4	3	4	4	4	4	5	4	4	5	4	4	5	3	4	5	5	3	3	4	5	5	4	3	4.25	4.25	4.25	4	3.6
Bachelor's	25 or Less	Female	5	4	5	5	4	5	3	5	4	5	4	5	4	5	5	4	4	5	5	5	5	4	3	3	5	4	5	4	3	4.75	4.5	4.75	3.88	4.2
Master's	26-30	Female	5	5	5	5	3	3	5	4	3	3	4	4	5	5	5	5	5	5	5	5	5	5	5	5	5	5	5	5	5	5	4	5	5	3.6
Mphil	25 or Less	Female	4	5	4	4	3	2	2	2	2	2	4	2	3	4	4	5	4	3	4	2	4	4	5	2	2	2	2	2	2	4.25	2.75	3.75	2.63	2.2
Mphil	25 or Less	Male	5	4	3	4	1	1	1	1	1	1	1	1	1	5	5	5	3	5	5	5	5	3	4	5	5	3	5	5	5	4	1	4.75	4.38	1
Master's	26-30	Male	5	5	5	5	5	4	5	4	4	5	5	5	5	5	5	5	4	5	5	5	5	4	5	5	4	3	5	5	5	5	5	4.88	4.5	4.4
Master's	26-30	Male	5	5	5	5	2	2	2	4	4	3	5	4	4	4	5	5	5	5	5	5	5	5	5	5	5	2	5	5	5	5	4	4.88	4.63	2.8
Master's	25 or Less	Female	4	4	4	5	3	3	3	4	3	3	3	3	3	4	3	5	5	5	5	5	5	4	5	3	3	3	3	3	3	4.25	3	4.63	3.38	3.2
Bachelor's	25 or Less	Male	5	4	5	5	4	3	4	4	4	3	3	3	2	5	5	5	5	5	5	5	5	5	3	4	5	5	5	5	4	4.75	2.75	5	4.5	3.8
Bachelor's	25 or Less	Male	5	5	5	5	5	5	5	5	5	4	5	5	5	5	4	5	5	5	5	5	5	5	5	2	5	4	5	4	2	5	4.75	4.88	4	5
Mphil	25 or Less	Male	5	5	5	5	3	5	5	3	3	2	2	3	4	3	3	4	3	3	3	3	3	3	3	3	3	3	3	3	3	5	2.75	3.13	3	3.8
Master's	26-30	Male	4	3	4	4	2	1	1	4	3	2	3	2	3	5	4	5	5	4	5	4	4	4	5	4	4	4	4	4	4	3.75	2.5	4.5	4.13	2.2
Master's	26-30	Male	5	5	5	5	5	5	5	5	5	4	4	4	4	5	5	5	5	5	5	5	5	5	5	5	5	5	5	5	5	5	4	5	5	5
Master's	26-30	Male	5	5	4	4	4	4	4	4	4	4	4	4	4	5	5	5	2	4	5	5	5	4	4	5	5	5	5	5	5	4.5	4	4.5	4.75	4
PhD	26-30	Female	5	5	5	5	4	4	4	4	4	4	4	4	3	5	5	5	4	4	4	4	4	2	2	3	3	3	4	4	3	5	3.75	4.38	3	4
Bachelor's	25 or Less	Male	5	5	5	5	4	4	5	4	3	4	4	4	3	5	3	3	4	4	3	4	5	3	5	4	3	3	3	3	4	5	3.75	3.88	3.5	4
Bachelor's	25 or Less	Male	4	4	5	4	2	2	3	4	4	2	4	3	4	5	5	5	5	4	5	4	4	3	5	4	4	5	4	5	4	4.25	3.25	4.63	4.25	3
Bachelor's	26-30	Male	4	4	4	4	4	4	4	4	4	4	4	4	4	4	4	4	4	4	5	5	5	1	3	4	4	4	4	4	4	4	4	4.38	3.5	4
Master's	25 or Less	Female	4	4	3	4	3	3	2	4	4	2	3	3	2	5	3	5	5	5	5	5	5	5	5	4	4	4	4	4	4	3.75	2.5	4.75	4.25	3.2
Mphil	31-35	Male	4	4	5	4	4	5	3	2	5	3	4	3	4	5	4	5	4	5	5	4	5	2	5	4	4	4	5	5	4	4.25	3.5	4.63	4.13	3.8
Mphil	26-30	Male	4	4	4	4	3	3	2	3	4	3	4	4	4	4	4	4	4	5	4	4	5	3	4	3	3	4	3	4	3	4	3.75	4.25	3.38	3
Bachelor's	26-30	Male	5	3	5	4	4	2	2	4	4	4	5	5	4	5	4	5	5	5	4	5	4	4	5	5	4	5	3	1	5	4.25	4.5	4.63	4	3.2
Bachelor's	26-30	Male	4	4	4	3	3	3	3	3	4	2	3	3	3	5	4	5	5	5	5	5	5	3	3	4	4	4	4	4	4	3.75	2.75	4.88	3.75	3.2
Master's	25 or Less	Female	4	4	4	3	3	2	3	2	2	2	3	2	2	5	5	5	5	5	5	5	5	5	5	5	5	4	4	4	5	3.75	2.25	5	4.63	2.4
Master's	25 or Less	Male	5	5	4	4	5	4	5	4	4	4	4	4	4	5	5	5	5	5	5	5	5	5	5	5	5	5	5	5	5	4.5	4	5	5	4.4
Master's	25 or Less	Male	5	5	5	5	2	3	4	4	3	3	4	5	4	5	5	5	5	5	5	5	5	5	5	5	5	5	5	5	5	5	4	5	5	3.2
Mphil	25 or Less	Male	4	4	3	2	3	2	2	2	3	3	2	3	2	4	4	5	4	4	4	4	4	4	4	3	3	3	4	4	3	3.25	2.5	4.13	3.5	2.4
Mphil	26-30	Female	4	5	5	3	2	2	3	2	3	2	4	4	2	4	3	5	5	5	5	5	5	3	3	3	5	4	3	4	3	4.25	3	4.63	3.5	2.4
Mphil	26-30	Male	5	4	3	3	2	2	2	2	3	3	4	3	2	5	5	5	5	5	5	5	5	5	5	4	4	5	4	4	4	3.75	3	5	4.38	2.2
Master's	25 or Less	Male	4	4	4	3	4	2	2	3	3	2	3	3	2	5	5	5	4	4	5	5	5	4	5	4	5	4	4	5	4	3.75	2.5	4.75	4.38	2.8
Mphil	26-30	Female	5	5	4	5	2	2	2	2	2	2	4	4	4	4	4	4	4	4	4	4	4	4	5	4	4	4	4	3	4	4.75	3.5	4	4	2
Mphil	26-30	Male	4	4	5	4	5	2	2	5	5	2	2	2	4	5	5	5	5	5	5	5	5	4	4	4	3	2	4	4	4	4.25	2.5	5	3.63	3.8
Bachelor's	25 or Less	Male	5	4	4	4	3	4	3	4	4	4	4	4	3	5	5	5	5	5	5	5	5	4	4	4	4	4	4	4	4	4.25	3.75	5	4	3.6
Master's	26-30	Male	3	4	2	3	4	2	2	5	4	1	3	2	3	5	5	5	5	5	5	5	5	3	3	4	5	4	4	4	4	3	2.25	5	3.88	3.4
Mphil	25 or Less	Male	5	5	5	5	4	4	4	4	4	4	4	4	4	4	4	4	4	4	4	4	4	4	4	4	4	4	4	4	4	5	4	4	4	4
Master's	25 or Less	Female	5	5	5	5	5	5	5	5	5	5	5	5	5	5	5	5	3	4	5	5	5	3	3	4	5	5	5	5	4	5	5	4.63	4.25	5
Bachelor's	25 or Less	Male	4	4	4	4	3	3	4	3	3	3	4	3	2	4	4	4	4	4	4	4	4	4	4	4	3	3	3	4	4	4	3	4	3.63	3.2
Master's	26-30	Male	4	4	4	4	3	4	4	4	4	4	4	4	4	5	5	5	4	5	5	5	5	4	4	4	4	4	4	4	4	4	4	4.88	4	3.8
Mphil	25 or Less	Male	4	4	3	3	2	2	2	3	3	3	4	3	3	4	4	4	4	4	4	4	4	3	4	4	4	4	4	4	4	3.5	3.25	4	3.88	2.4
Master's	26-30	Male	4	4	4	5	2	4	4	4	4	3	5	4	1	5	5	5	2	3	4	5	5	1	3	4	2	2	3	3	4	4.25	3.25	4.25	2.75	3.6
Mphil	25 or Less	Male	4	4	5	4	3	3	3	3	3	4	4	4	5	5	4	5	4	5	4	4	4	4	4	4	4	4	4	4	4	4.25	4.25	4.38	4	3
Mphil	25 or Less	Female	5	5	5	5	2	2	2	4	4	3	4	5	5	5	5	5	5	5	5	5	5	5	5	5	5	5	2	5	5	5	4.25	5	4.63	2.8
Master's	25 or Less	Female	4	4	3	4	3	2	3	4	4	2	4	4	4	5	4	5	4	5	5	4	5	4	4	4	4	4	4	4	4	3.75	3.5	4.63	4	3.2
Bachelor's	25 or Less	Male	5	5	5	5	2	2	3	2	3	2	3	3	3	5	5	5	5	5	5	5	4	3	4	4	4	4	3	4	4	5	2.75	4.88	3.75	2.4
Master's	26-30	Male	4	5	4	3	3	3	5	5	5	1	3	4	2	5	5	5	5	5	5	5	5	5	5	5	5	5	5	5	5	4	2.5	5	5	4.2
Master's	25 or Less	Male	4	4	4	4	5	4	3	5	5	4	5	5	5	5	5	3	4	5	5	5	5	4	3	4	3	4	3	4	4	4	4.75	4.63	3.63	4.4
Master's	25 or Less	Female	5	4	4	5	3	4	4	4	4	5	4	4	4	5	4	5	5	5	5	5	5	3	4	4	4	4	2	4	4	4.5	4.25	4.88	3.63	3.8
Master's	25 or Less	Male	4	5	4	5	4	4	3	5	4	3	4	4	4	4	4	3	3	4	4	4	4	5	4	4	3	3	4	4	4	4.5	3.75	3.75	3.88	4
Bachelor's	26-30	Male	4	2	2	3	4	3	4	3	3	2	3	2	3	4	4	4	4	4	4	4	4	3	4	5	4	4	4	4	5	2.75	2.5	4	4.13	3.4
Mphil	26-30	Male	4	4	4	4	3	4	4	4	4	4	4	4	4	4	4	5	4	4	5	4	4	3	4	4	4	4	4	4	4	4	4	4.25	3.88	3.8
Bachelor's	25 or Less	Male	4	5	4	5	3	4	4	3	3	3	4	3	4	5	4	5	4	5	5	5	5	2	3	4	3	3	4	3	4	4.5	3.5	4.75	3.25	3.4
Mphil	25 or Less	Female	4	4	5	4	2	2	2	4	4	2	4	4	4	4	5	5	5	5	5	5	5	5	5	4	4	4	4	4	4	4.25	3.5	4.88	4.25	2.8
Mphil	25 or Less	Male	4	5	5	5	2	2	2	3	3	4	4	4	4	5	5	5	5	5	5	5	5	5	4	5	5	5	5	5	5	4.75	4	5	4.88	2.4
Mphil	25 or Less	Male	4	5	5	3	4	4	4	4	4	5	5	5	5	5	5	5	5	5	5	5	5	5	5	5	5	5	5	5	5	4.25	5	5	5	4
Master's	25 or Less	Female	4	5	4	5	4	4	5	5	5	4	4	4	4	5	4	5	5	5	5	5	5	5	5	3	4	5	2	3	3	4.5	4	4.88	3.75	4.6
Mphil	31-35	Female	5	5	5	4	3	3	4	4	4	3	4	5	3	5	5	5	5	5	5	5	5	5	5	3	3	3	4	4	3	4.75	3.75	5	3.75	3.6
Bachelor's	26-30	Male	4	3	4	5	4	5	3	4	5	5	3	5	3	4	4	3	5	4	5	5	5	5	4	5	3	5	3	5	5	4	4	4.38	4.38	4.2
Bachelor's	25 or Less	Male	4	4	3	4	3	3	3	3	3	3	4	4	3	5	5	5	5	5	5	5	5	5	5	3	2	4	3	3	3	3.75	3.5	5	3.5	3
Bachelor's	25 or Less	Female	5	5	5	5	5	4	5	5	5	3	4	5	4	4	4	4	3	5	4	4	4	4	4	4	4	3	4	4	4	5	4	4	3.88	4.8
Master's	26-30	Male	4	4	5	5	4	4	4	4	4	3	3	3	3	5	5	5	5	5	5	5	5	4	5	4	4	4	4	4	4	4.5	3	5	4.13	4
Bachelor's	25 or Less	Female	5	5	4	4	4	4	4	2	3	3	4	3	5	5	5	5	3	5	5	5	5	3	3	5	5	5	5	4	5	4.5	3.75	4.75	4.38	3.4
Bachelor's	26-30	Female	3	3	3	3	4	4	2	4	4	1	3	3	4	5	5	5	5	5	5	5	5	5	5	5	5	5	5	5	5	3	2.75	5	5	3.6
Master's	26-30	Female	4	4	4	4	4	4	4	4	4	4	4	4	3	4	4	5	5	5	4	5	4	4	4	5	5	5	4	4	5	4	3.75	4.5	4.5	4
Bachelor's	25 or Less	Male	5	4	5	4	4	4	5	4	4	4	4	4	4	4	5	4	4	4	4	4	4	4	5	4	5	4	5	4	4	4.5	4	4.13	4.38	4.2
Bachelor's	25 or Less	Male	4	5	4	3	3	3	3	3	3	3	3	3	3	4	4	5	2	4	5	4	5	3	3	4	4	4	4	4	4	4	3	4.13	3.75	3
Bachelor's	25 or Less	Female	5	5	5	4	3	4	4	4	3	5	5	4	4	5	5	5	5	5	5	5	5	5	4	5	5	4	4	4	5	4.75	4.5	5	4.5	3.6
Master's	26-30	Male	5	5	5	5	4	2	2	2	2	4	4	4	4	5	5	5	5	5	5	5	5	3	5	3	3	3	4	3	3	5	4	5	3.38	2.4
Bachelor's	25 or Less	Male	1	1	1	1	3	3	3	3	3	1	1	3	1	5	5	5	3	5	5	4	5	5	5	3	3	3	4	3	3	1	1.5	4.63	3.63	3
Master's	31-35	Male	5	5	5	5	1	1	1	1	1	3	3	5	5	5	3	5	1	5	5	5	5	5	5	5	5	3	3	5	5	5	4	4.25	4.5	1
Master's	26-30	Male	5	5	5	5	5	5	4	4	4	5	5	5	5	5	5	5	5	5	5	5	5	2	4	5	5	5	5	5	5	5	5	5	4.5	4.4
Bachelor's	25 or Less	Female	4	5	5	4	4	3	3	4	3	3	3	4	3	4	2	4	4	3	4	2	3	5	3	2	4	4	4	2	2	4.5	3.25	3.25	3.25	3.4
Bachelor's	25 or Less	Male	4	5	5	3	1	3	3	2	2	1	3	3	4	5	4	5	4	5	5	5	5	4	4	3	3	4	3	4	3	4.25	2.75	4.75	3.5	2.2
Master's	26-30	Female	3	5	4	4	2	2	2	2	2	2	4	2	3	4	4	4	4	4	4	5	5	4	4	5	5	5	5	4	5	4	2.75	4.25	4.63	2
Bachelor's	25 or Less	Female	3	4	3	4	2	2	2	2	2	2	2	2	3	4	4	4	5	5	5	4	4	3	4	4	3	3	4	4	4	3.5	2.25	4.38	3.63	2
Master's	26-30	Male	4	5	5	4	4	4	3	4	4	4	4	4	4	4	4	4	4	4	4	4	4	4	4	4	4	4	4	4	4	4.5	4	4	4	3.8
Bachelor's	25 or Less	Male	5	5	5	4	3	2	4	4	4	4	5	5	3	5	5	5	3	3	5	4	5	2	3	4	5	5	4	5	4	4.75	4.25	4.38	4	3.4
Bachelor's	25 or Less	Female	4	5	5	4	3	2	2	4	4	2	4	2	2	5	5	5	5	5	5	5	5	5	5	4	4	4	4	4	4	4.5	2.5	5	4.25	3
Bachelor's	25 or Less	Male	5	4	5	5	2	1	2	3	1	3	4	3	3	5	4	4	4	4	5	5	5	4	3	4	4	4	4	4	4	4.75	3.25	4.5	3.88	1.8
Master's	26-30	Male	3	2	4	5	3	5	4	4	5	1	1	2	1	5	5	5	5	5	5	5	5	3	5	5	5	4	5	5	5	3.5	1.25	5	4.63	4.2
Bachelor's	25 or Less	Male	4	4	4	4	4	2	2	4	4	2	4	4	3	5	5	5	4	5	5	5	5	5	5	4	4	4	4	4	4	4	3.25	4.88	4.25	3.2
Bachelor's	26-30	Male	5	3	4	4	2	2	2	2	2	3	3	3	3	5	4	5	5	4	5	5	4	2	5	4	4	4	4	3	4	4	3	4.63	3.75	2
Bachelor's	25 or Less	Male	2	2	2	1	3	2	1	4	4	1	1	1	1	5	5	5	4	3	5	5	5	3	5	4	4	4	5	4	4	1.75	1	4.63	4.13	2.8
Master's	25 or Less	Female	5	4	4	4	4	3	4	3	3	3	3	3	4	5	4	5	5	5	5	5	5	5	5	4	4	4	4	4	4	4.25	3.25	4.88	4.25	3.4
Bachelor's	26-30	Male	4	4	4	4	3	4	4	4	4	4	4	4	4	5	5	5	4	5	5	5	5	4	4	4	4	4	4	4	4	4	4	4.88	4	3.8
Bachelor's	25 or Less	Female	4	4	4	4	2	2	2	2	2	3	3	4	3	5	5	4	3	5	5	5	5	3	5	3	4	4	4	4	3	4	3.25	4.63	3.75	2
Master's	31-35	Male	5	4	4	4	2	4	4	3	4	3	3	3	3	5	5	5	2	5	5	5	5	3	4	4	4	4	2	4	4	4.25	3	4.63	3.63	3.4
Bachelor's	25 or Less	Male	1	1	1	1	1	1	1	1	1	1	1	1	1	5	1	1	1	1	1	1	1	1	1	1	1	1	1	1	1	1	1	1.5	1	1
Master's	26-30	Male	4	5	4	4	4	4	3	3	3	4	4	4	3	5	5	4	4	5	5	4	5	4	5	4	4	3	3	4	4	4.25	3.75	4.63	3.88	3.4
Bachelor's	25 or Less	Female	5	5	5	5	1	1	2	1	1	3	3	3	3	5	5	5	5	5	5	5	5	3	5	5	5	5	5	5	5	5	3	5	4.75	1.2
Bachelor's	31-35	Male	5	3	4	4	2	2	4	3	3	1	3	3	4	4	3	4	3	3	4	4	4	1	3	3	4	4	1	5	3	4	2.75	3.63	3	2.8
Master's	26-30	Female	4	4	3	4	4	4	3	4	4	4	4	4	4	4	4	5	4	4	5	5	5	4	4	4	4	4	4	4	4	3.75	4	4.5	4	3.8
Bachelor's	25 or Less	Female	5	5	5	5	4	3	4	4	3	2	2	2	4	5	5	5	5	5	5	3	5	5	5	2	4	2	4	5	2	5	2.5	4.75	3.63	3.6
Bachelor's	26-30	Male	4	5	5	4	5	4	2	4	4	4	5	4	4	5	5	5	4	4	4	5	5	4	4	4	4	4	5	4	4	4.5	4.25	4.63	4.13	3.8
Bachelor's	25 or Less	Male	4	4	4	4	3	3	4	4	4	4	3	3	3	4	4	4	5	5	5	5	5	5	5	4	4	4	4	5	4	4	3.25	4.63	4.38	3.6
Bachelor's	25 or Less	Female	5	5	5	5	3	3	4	3	3	5	5	5	5	5	5	5	5	5	5	5	5	5	5	5	5	5	5	5	5	5	5	5	5	3.2
Bachelor's	26-30	Male	3	4	4	4	2	2	3	4	3	3	4	4	3	5	4	4	4	4	4	4	4	4	4	4	3	3	4	5	4	3.75	3.5	4.13	3.88	2.8
Bachelor's	26-30	Male	5	5	5	5	3	3	3	3	3	5	5	5	5	5	5	5	5	5	5	5	5	1	5	5	5	5	5	5	5	5	5	5	4.5	3
Bachelor's	26-30	Male	4	5	3	5	2	2	2	2	3	3	3	3	2	4	4	4	5	4	4	4	4	4	4	4	4	5	4	4	4	4.25	2.75	4.13	4.13	2.2
Mphil	26-30	Male	5	5	3	4	2	2	2	1	1	1	2	1	2	5	5	5	4	5	5	5	5	2	5	4	3	3	4	4	4	4.25	1.5	4.88	3.63	1.6
Master's	25 or Less	Male	5	4	5	5	5	2	5	4	5	5	5	5	5	4	5	5	2	4	5	5	5	2	5	1	5	5	5	5	1	4.75	5	4.38	3.63	4.2
Master's	25 or Less	Male	4	4	4	4	3	3	3	4	4	4	3	4	4	4	4	5	3	4	4	4	4	4	4	4	4	4	4	4	4	4	3.75	4	4	3.4
Master's	25 or Less	Male	5	5	4	4	3	2	3	4	4	4	4	5	3	5	5	5	4	4	4	5	5	5	4	5	4	4	4	5	5	4.5	4	4.63	4.5	3.2
Master's	25 or Less	Female	5	5	5	5	4	4	4	4	3	3	4	5	5	5	5	5	5	5	5	5	5	5	5	5	5	5	5	5	5	5	4.25	5	5	3.8
Master's	25 or Less	Male	4	4	4	4	2	2	2	2	2	2	2	2	2	4	4	4	3	3	5	4	4	5	3	4	4	4	4	4	4	4	2	3.88	4	2
Master's	25 or Less	Male	4	4	4	4	4	4	4	4	4	4	4	4	4	5	5	5	5	5	5	5	5	5	5	5	5	5	5	5	5	4	4	5	5	4
Master's	25 or Less	Male	5	5	3	5	4	1	1	1	1	5	5	5	1	5	5	5	5	5	5	5	5	5	5	5	5	5	5	5	5	4.5	4	5	5	1.6
Mphil	26-30	Female	5	5	5	5	4	4	4	5	4	3	4	5	2	4	4	5	5	4	5	5	5	2	2	5	4	5	5	4	5	5	3.5	4.63	4	4.2
Bachelor's	25 or Less	Male	5	5	5	4	2	2	2	2	2	3	4	4	4	5	5	5	5	5	5	5	5	4	5	5	5	4	4	4	5	4.75	3.75	5	4.5	2
Bachelor's	25 or Less	Female	4	5	5	4	3	3	3	4	4	4	4	3	4	5	5	5	5	5	5	5	5	4	5	4	4	4	4	4	4	4.5	3.75	5	4.13	3.4
Bachelor's	25 or Less	Female	5	4	4	3	4	4	4	3	4	4	4	4	4	3	3	3	3	3	4	4	4	3	3	3	3	2	4	4	3	4	4	3.38	3.13	3.8
Bachelor's	25 or Less	Male	4	2	4	4	2	2	2	2	2	3	4	4	2	4	2	4	4	4	4	4	4	4	5	3	4	5	2	5	3	3.5	3.25	3.75	3.88	2
Bachelor's	25 or Less	Male	4	4	3	3	3	2	2	2	2	3	4	4	4	5	5	5	4	4	5	4	5	3	5	4	4	3	4	4	4	3.5	3.75	4.63	3.88	2.2
Bachelor's	25 or Less	Female	5	5	5	4	2	2	2	4	4	4	5	5	2	5	4	4	4	5	5	5	5	4	5	4	4	4	2	4	4	4.75	4	4.63	3.88	2.8
Master's	31-35	Male	4	4	3	4	2	3	2	3	4	4	4	4	3	5	5	5	5	3	5	5	5	5	5	5	5	5	5	5	5	3.75	3.75	4.75	5	2.8
Bachelor's	25 or Less	Female	4	4	3	4	4	4	3	4	4	4	4	4	4	5	4	4	4	5	5	4	4	4	4	4	4	4	4	4	4	3.75	4	4.38	4	3.8
Bachelor's	25 or Less	Female	4	4	4	4	4	4	4	4	4	4	4	4	4	4	4	4	4	4	4	4	4	4	4	4	4	4	4	4	4	4	4	4	4	4
Master's	26-30	Male	4	3	1	5	5	4	3	4	3	4	3	4	4	4	4	3	4	5	5	4	3	3	4	3	3	4	4	4	3	3.25	3.75	4	3.5	3.8
Master's	25 or Less	Female	5	5	5	5	4	4	4	4	4	4	4	4	4	5	5	5	5	5	5	5	5	5	5	5	5	5	5	5	5	5	4	5	5	4
Bachelor's	25 or Less	Female	4	5	5	4	2	2	2	2	3	2	3	3	2	5	5	5	5	5	5	5	5	3	3	4	4	3	3	4	4	4.5	2.5	5	3.5	2.2
Bachelor's	25 or Less	Male	4	3	4	4	4	2	3	4	4	3	4	3	4	5	4	5	5	5	5	4	4	3	5	3	3	4	4	4	3	3.75	3.5	4.63	3.63	3.4
Mphil	26-30	Female	4	4	4	4	4	4	4	4	4	3	4	4	4	3	3	4	4	4	5	4	5	2	3	4	4	4	4	4	4	4	3.75	4	3.63	4
Bachelor's	31-35	Male	5	5	5	5	4	4	3	4	4	4	4	4	4	5	5	5	3	4	4	4	4	3	4	4	4	4	2	4	4	5	4	4.25	3.63	3.8
Mphil	26-30	Male	4	5	4	5	4	5	2	1	4	2	5	5	2	5	4	3	3	3	5	5	5	5	4	4	5	5	5	4	4	4.5	3.5	4.13	4.5	3.2
Bachelor's	25 or Less	Male	4	4	3	4	2	2	2	2	2	4	2	4	3	4	4	3	2	4	5	5	5	5	5	5	5	5	5	5	5	3.75	3.25	4	5	2
Bachelor's	25 or Less	Male	4	3	3	2	3	2	4	2	4	2	2	2	2	4	4	5	4	4	4	3	5	3	4	3	4	4	4	4	3	3	2	4.13	3.63	3
Mphil	26-30	Male	5	4	4	3	3	2	2	3	4	4	4	4	4	5	5	4	4	5	5	5	5	3	3	5	4	4	5	4	5	4	4	4.75	4.13	2.8
Bachelor's	25 or Less	Female	4	4	4	5	3	3	3	3	3	3	4	3	3	5	4	5	4	4	5	4	4	4	4	4	5	5	4	4	4	4.25	3.25	4.38	4.25	3
Bachelor's	25 or Less	Male	5	4	5	5	4	2	1	4	4	1	4	1	5	5	4	4	1	5	5	5	5	5	4	4	3	2	4	4	4	4.75	2.75	4.25	3.75	3
Bachelor's	25 or Less	Male	4	4	3	2	4	5	3	4	5	2	2	2	1	4	4	4	5	5	5	5	5	5	5	4	4	4	4	4	4	3.25	1.75	4.63	4.25	4.2
Master's	26-30	Male	5	5	5	5	5	5	4	4	3	4	4	4	2	4	5	5	5	5	5	5	5	5	5	5	5	5	2	5	5	5	3.5	4.88	4.63	4.2
Master's	31-35	Female	4	5	4	4	3	3	4	3	4	4	4	4	3	4	4	4	4	4	4	5	5	3	4	3	4	3	4	4	3	4.25	3.75	4.25	3.5	3.4
Bachelor's	25 or Less	Female	5	5	5	4	2	2	2	4	4	4	5	5	2	5	4	4	4	5	5	5	5	4	5	4	4	4	2	4	4	4.75	4	4.63	3.88	2.8
Bachelor's	25 or Less	Male	3	4	3	3	3	3	3	3	3	2	2	2	2	5	4	4	3	5	5	5	5	3	4	5	4	4	4	5	5	3.25	2	4.5	4.25	3
Master's	25 or Less	Male	4	5	4	5	5	4	4	4	4	4	3	4	4	4	4	4	4	4	5	4	4	5	5	5	4	4	4	4	5	4.5	3.75	4.13	4.5	4.2
Mphil	36-40	Female	5	4	4	2	1	2	2	4	3	2	3	3	3	4	4	3	3	4	4	4	4	3	5	4	5	5	4	4	4	3.75	2.75	3.75	4.25	2.4
PhD	31-35	Male	4	4	4	3	4	2	4	4	4	2	3	4	1	4	5	4	4	4	4	4	5	2	4	4	4	4	3	4	4	3.75	2.5	4.25	3.63	3.6
Bachelor's	26-30	Male	4	4	5	3	3	2	2	1	3	3	5	5	2	5	5	5	3	4	4	5	4	4	4	5	4	4	4	5	5	4	3.75	4.38	4.38	2.2
Mphil	25 or Less	Male	4	4	4	3	4	2	5	5	5	2	3	3	2	5	5	5	5	5	5	5	5	3	5	5	4	5	4	5	5	3.75	2.5	5	4.5	4.2
Mphil	25 or Less	Male	5	4	5	4	4	4	3	4	4	3	4	5	5	5	5	5	5	5	5	5	5	5	5	5	5	5	5	5	5	4.5	4.25	5	5	3.8
Mphil	25 or Less	Male	4	5	3	5	2	2	2	2	2	2	3	3	4	5	4	4	4	4	5	4	4	3	5	4	5	4	3	3	4	4.25	3	4.25	3.88	2
Bachelor's	25 or Less	Female	4	4	5	5	5	5	4	5	5	4	4	4	4	5	5	5	5	5	5	5	5	5	3	5	5	5	5	5	5	4.5	4	5	4.75	4.8
Master's	25 or Less	Male	4	4	3	2	4	5	3	4	5	2	2	2	1	4	4	4	5	5	5	5	5	5	5	4	4	4	4	4	4	3.25	1.75	4.63	4.25	4.2
Mphil	26-30	Male	4	4	5	4	4	3	2	2	2	4	4	4	4	4	4	4	4	4	4	4	4	4	4	4	4	4	4	4	4	4.25	4	4	4	2.6
Master's	25 or Less	Male	5	5	4	4	3	3	4	5	3	4	5	4	5	5	5	5	5	5	5	5	5	5	5	4	5	5	5	5	4	4.5	4.5	5	4.75	3.6
Mphil	25 or Less	Male	4	4	3	4	4	4	4	4	4	2	4	4	2	3	4	4	4	5	4	4	4	3	3	4	3	4	3	3	4	3.75	3	4	3.38	4
Bachelor's	25 or Less	Male	4	4	4	4	4	3	3	4	2	4	4	4	1	5	4	5	3	5	5	5	4	5	4	4	5	5	3	5	4	4	3.25	4.5	4.38	3.2
Bachelor's	25 or Less	Female	4	4	4	2	4	2	2	4	2	4	2	2	3	5	4	4	4	4	4	4	4	4	4	4	4	4	3	4	4	3.5	2.75	4.13	3.88	2.8
Master's	26-30	Female	4	3	4	5	3	3	3	3	3	2	2	2	2	4	4	5	3	4	5	5	5	2	3	4	4	5	4	4	4	4	2	4.38	3.75	3
Master's	26-30	Male	4	4	3	4	4	2	2	2	3	4	4	4	4	5	5	5	4	5	5	5	5	5	3	4	4	4	3	4	4	3.75	4	4.88	3.88	2.6
Bachelor's	26-30	Male	5	3	4	4	2	2	1	1	1	1	2	1	1	5	5	4	4	4	4	4	4	4	4	4	4	4	4	4	4	4	1.25	4.25	4	1.4
Bachelor's	25 or Less	Female	4	4	4	4	4	4	3	3	3	4	5	5	4	4	3	5	4	5	5	4	4	3	4	4	5	5	2	3	4	4	4.5	4.25	3.75	3.4
PhD	31-35	Male	5	5	4	4	4	4	3	4	4	5	5	4	4	5	5	5	5	5	5	5	5	4	4	4	4	4	4	4	4	4.5	4.5	5	4	3.8
Bachelor's	25 or Less	Male	3	4	3	2	2	2	2	2	2	2	2	2	1	5	5	5	5	5	5	5	5	4	5	4	3	3	4	4	4	3	1.75	5	3.88	2
PhD	41-45	Male	5	4	4	5	3	4	4	5	5	4	4	3	3	5	4	5	5	5	5	5	4	4	5	4	5	4	5	5	4	4.5	3.5	4.75	4.5	4.2
Mphil	31-35	Female	5	4	4	5	3	2	2	4	4	2	3	3	3	5	4	4	4	4	4	5	5	3	5	4	3	4	4	4	4	4.5	2.75	4.38	3.88	3
Mphil	36-40	Male	4	3	3	3	1	1	1	3	3	2	3	3	1	5	5	4	2	3	5	5	5	1	4	5	5	5	5	5	5	3.25	2.25	4.25	4.38	1.8
Mphil	26-30	Male	5	5	4	3	3	3	4	3	3	4	4	5	5	5	5	5	4	5	5	5	5	5	5	5	5	4	5	5	5	4.25	4.5	4.88	4.88	3.2
Mphil	26-30	Female	5	5	4	3	3	4	4	4	4	5	5	3	3	4	4	4	3	4	4	4	4	3	4	5	4	4	4	4	5	4.25	4	3.88	4.13	3.8
PhD	31-35	Male	4	4	5	5	2	2	4	4	3	2	4	2	3	5	5	5	3	5	5	5	5	3	5	5	5	5	5	5	5	4.5	2.75	4.75	4.75	3
Bachelor's	26-30	Male	4	2	2	2	3	3	3	3	3	2	2	2	3	3	4	5	5	5	5	5	5	3	5	4	4	4	4	4	4	2.5	2.25	4.63	4	3
Master's	25 or Less	Male	4	4	4	5	3	2	2	2	2	2	5	4	3	5	5	5	5	5	5	5	5	4	3	3	3	4	5	3	3	4.25	3.5	5	3.5	2.2
Master's	25 or Less	Female	5	5	5	5	3	3	3	3	3	4	5	4	5	5	5	5	5	5	5	5	5	5	5	4	4	4	4	5	4	5	4.5	5	4.38	3
Master's	25 or Less	Female	4	3	4	4	4	4	4	4	4	3	4	4	4	5	4	5	5	4	5	4	5	4	4	4	4	4	4	4	4	3.75	3.75	4.63	4	4
Master's	25 or Less	Female	4	4	3	5	4	4	3	4	4	4	5	5	3	5	5	5	3	5	5	5	5	4	3	5	5	5	2	4	5	4	4.25	4.75	4.13	3.8
Mphil	25 or Less	Male	5	5	5	5	3	2	2	2	3	5	5	5	5	4	5	5	5	5	5	5	5	5	5	5	5	5	5	5	5	5	5	4.88	5	2.4
Bachelor's	25 or Less	Female	5	4	4	5	4	4	4	4	3	4	4	5	5	5	5	5	4	5	5	5	5	5	3	5	5	5	4	5	5	4.5	4.5	4.88	4.63	3.8
Bachelor's	25 or Less	Female	4	4	4	5	2	2	2	3	4	4	5	5	2	5	5	5	5	5	5	5	5	5	5	4	3	2	5	5	4	4.25	4	5	4.13	2.6
Mphil	25 or Less	Female	5	5	5	5	3	3	2	2	2	2	4	3	4	4	3	5	3	5	4	4	4	3	4	5	5	5	5	4	5	5	3.25	4	4.5	2.4
Master's	26-30	Male	4	4	4	4	2	2	2	2	4	4	4	4	3	5	5	5	4	5	5	5	5	3	4	4	4	5	5	4	4	4	3.75	4.88	4.13	2.4
Master's	25 or Less	Male	4	4	4	4	4	2	2	2	4	3	4	3	2	4	4	5	5	5	5	5	5	3	3	3	4	4	5	4	3	4	3	4.75	3.63	2.8
Master's	25 or Less	Female	5	5	5	4	3	4	4	3	4	2	3	3	4	5	5	5	4	5	4	4	5	5	4	5	5	4	5	5	5	4.75	3	4.63	4.75	3.6
Master's	25 or Less	Male	3	4	5	4	4	3	4	5	5	2	4	1	1	5	4	3	2	5	5	4	5	5	5	4	5	4	2	4	4	4	2	4.13	4.13	4.2
Mphil	26-30	Male	4	4	4	4	3	3	3	3	3	3	4	3	3	5	5	5	4	5	5	5	5	4	5	5	5	5	5	5	5	4	3.25	4.88	4.88	3
Master's	25 or Less	Male	4	4	4	3	4	3	2	3	4	4	4	4	2	5	4	4	5	4	4	4	3	3	4	5	4	4	4	3	5	3.75	3.5	4.13	4	3.2
Mphil	26-30	Male	5	5	5	5	5	5	5	5	5	5	5	5	5	5	5	5	5	5	5	5	5	5	5	5	5	5	5	5	5	5	5	5	5	5
Master's	25 or Less	Male	4	4	5	4	2	2	3	2	3	4	4	4	4	5	5	5	5	5	4	4	4	4	4	4	4	4	4	4	4	4.25	4	4.63	4	2.4
Master's	25 or Less	Male	2	4	4	2	2	2	2	3	3	2	2	2	2	5	5	5	4	5	5	5	5	4	4	4	4	4	3	4	4	3	2	4.88	3.88	2.4
Bachelor's	25 or Less	Female	5	5	5	5	5	5	5	5	5	5	5	5	5	5	5	5	5	5	5	5	5	5	5	5	5	5	5	5	5	5	5	5	5	5
Bachelor's	25 or Less	Male	3	2	3	2	3	3	3	2	2	3	2	4	2	5	2	5	5	2	2	4	2	2	4	2	4	1	4	3	2	2.5	2.75	3.38	2.75	2.6
Bachelor's	25 or Less	Male	4	5	3	2	3	2	4	5	3	3	4	5	4	3	2	2	1	3	5	4	1	1	5	3	2	1	5	4	3	3.5	4	2.63	3	3.4
Bachelor's	25 or Less	Female	4	3	3	4	3	3	4	3	3	3	4	3	2	4	4	4	4	5	5	5	4	4	4	4	3	3	4	4	4	3.5	3	4.38	3.75	3.2
Bachelor's	25 or Less	Male	5	4	5	5	3	3	4	3	5	4	4	4	3	5	5	5	5	3	5	5	4	5	5	3	4	4	4	4	3	4.75	3.75	4.63	4	3.6
Master's	26-30	Female	5	5	5	5	5	5	5	5	5	5	5	5	5	5	5	5	5	4	4	4	5	4	5	5	5	4	5	5	5	5	5	4.63	4.75	5
Bachelor's	25 or Less	Male	4	5	4	5	3	4	3	4	3	3	4	4	4	5	4	4	3	4	4	4	4	4	3	4	4	4	4	4	4	4.5	3.75	4	3.88	3.4
Bachelor's	25 or Less	Male	4	4	5	3	2	2	2	2	4	2	2	2	3	5	4	4	5	4	4	5	5	2	2	4	4	4	3	5	4	4	2.25	4.5	3.5	2.4
Bachelor's	25 or Less	Male	5	4	5	4	3	2	3	2	3	2	3	4	1	5	4	5	5	5	5	5	5	4	5	5	5	5	5	5	5	4.5	2.5	4.88	4.88	2.6
Bachelor's	25 or Less	Female	4	4	3	4	2	2	2	2	2	3	3	3	3	4	4	4	3	3	3	4	4	4	4	4	4	3	4	4	4	3.75	3	3.63	3.88	2
Bachelor's	25 or Less	Male	5	5	5	5	3	2	2	3	3	3	4	4	4	5	4	5	5	5	5	5	5	3	4	5	5	4	5	5	5	5	3.75	4.88	4.5	2.6
Bachelor's	25 or Less	Female	5	5	5	5	3	3	3	3	3	5	5	5	5	5	5	5	5	5	5	5	5	5	5	4	5	4	4	5	4	5	5	5	4.5	3
Bachelor's	25 or Less	Female	4	4	5	3	2	2	3	3	3	2	2	2	3	5	4	5	5	5	5	4	4	3	4	4	4	4	3	4	4	4	2.25	4.63	3.75	2.6
PhD	31-35	Female	5	4	4	3	3	3	4	4	3	4	5	5	4	5	5	5	5	5	5	5	5	5	4	5	4	5	3	5	5	4	4.5	5	4.5	3.4
Mphil	25 or Less	Male	1	1	2	1	1	1	1	1	1	2	1	1	1	5	5	5	5	5	5	5	5	5	5	5	5	5	4	5	5	1.25	1.25	5	4.88	1
Mphil	25 or Less	Male	3	3	3	3	3	3	3	3	3	3	3	3	3	3	3	3	3	3	3	3	3	3	3	3	3	3	3	3	3	3	3	3	3	3
Mphil	26-30	Female	4	5	5	5	5	4	4	4	4	5	5	5	2	5	5	5	5	5	5	5	5	5	5	5	5	5	5	5	5	4.75	4.25	5	5	4.2
Mphil	26-30	Female	4	4	5	4	3	4	4	4	4	4	4	4	3	5	5	5	5	5	5	5	5	5	5	4	4	4	4	4	4	4.25	3.75	5	4.25	3.8
Master's	25 or Less	Male	5	4	4	5	3	2	2	2	2	2	1	1	1	5	5	5	5	5	5	5	4	3	5	5	5	5	4	4	5	4.5	1.25	4.88	4.5	2.2
Master's	25 or Less	Female	5	4	4	4	2	2	4	4	4	2	4	2	1	5	4	5	3	4	5	5	4	3	5	5	5	4	5	5	5	4.25	2.25	4.38	4.63	3.2
Master's	25 or Less	Female	2	4	5	4	2	2	4	2	2	2	4	3	2	4	4	5	5	5	5	4	4	3	5	4	4	4	4	4	4	3.75	2.75	4.5	4	2.4
Mphil	26-30	Male	5	4	4	4	4	4	2	4	4	4	5	5	2	5	4	5	5	5	4	5	5	5	4	4	4	5	5	4	4	4.25	4	4.75	4.38	3.6
Mphil	26-30	Male	4	4	4	3	3	2	2	4	3	2	3	2	2	4	4	4	4	4	5	4	3	4	4	4	3	4	5	4	4	3.75	2.25	4	4	2.8
Master's	25 or Less	Female	4	4	4	4	3	2	2	4	3	4	4	4	3	4	4	4	4	4	4	4	4	4	4	3	3	3	4	4	3	4	3.75	4	3.5	2.8
Master's	26-30	Male	4	4	4	4	2	2	2	2	2	4	4	4	3	5	5	5	5	5	5	5	5	5	5	3	3	2	2	3	3	4	3.75	5	3.25	2
Bachelor's	25 or Less	Female	5	4	3	4	2	2	2	2	2	2	2	2	2	5	5	5	4	4	5	4	5	5	5	4	4	4	5	4	4	4	2	4.63	4.38	2
Master's	25 or Less	Male	4	5	4	4	4	3	4	3	3	4	5	4	4	4	4	4	4	4	4	5	4	4	4	3	3	3	3	4	3	4.25	4.25	4.13	3.38	3.4
Master's	25 or Less	Male	4	5	4	4	4	3	4	3	3	4	5	4	4	4	4	4	4	4	4	5	4	4	4	3	3	3	3	4	3	4.25	4.25	4.13	3.38	3.4
Master's	25 or Less	Female	4	5	4	4	3	4	4	4	4	4	4	4	2	5	5	5	5	5	5	5	5	5	5	5	5	5	5	5	5	4.25	3.5	5	5	3.8
Bachelor's	25 or Less	Male	5	5	5	5	4	2	2	4	5	3	4	4	4	5	5	5	5	5	5	5	5	5	5	5	3	4	4	5	5	5	3.75	5	4.5	3.4
PhD	31-35	Male	4	5	4	4	4	4	4	4	4	4	4	4	4	5	5	5	5	5	5	5	5	5	5	4	4	4	4	4	4	4.25	4	5	4.25	4
Master's	25 or Less	Male	4	4	4	4	3	3	2	3	3	2	4	4	4	4	4	4	4	4	4	4	4	4	4	4	4	4	4	4	4	4	3.5	4	4	2.8
Master's	25 or Less	Male	5	4	2	4	1	2	1	2	3	2	2	2	4	5	5	5	4	4	5	4	5	3	4	4	3	3	3	4	4	3.75	2.5	4.63	3.5	1.8
Master's	25 or Less	Female	4	5	4	3	2	2	2	2	2	4	4	4	3	4	4	4	4	4	4	4	4	4	4	4	4	4	4	4	4	4	3.75	4	4	2
Master's	25 or Less	Male	5	5	5	5	3	4	3	3	2	1	2	1	1	5	5	5	5	5	5	5	5	4	5	5	5	1	5	4	5	5	1.25	5	4.25	3
Bachelor's	25 or Less	Male	5	5	4	4	4	4	4	5	5	5	5	5	5	5	5	4	3	4	4	4	3	4	4	5	4	4	4	5	5	4.5	5	4	4.38	4.4
Mphil	25 or Less	Male	2	4	4	1	4	4	2	2	1	1	1	1	4	5	4	5	5	4	5	5	5	4	5	4	5	5	2	4	4	2.75	1.75	4.75	4.13	2.6
Mphil	25 or Less	Male	5	1	5	5	3	3	2	3	3	5	5	5	5	5	5	5	5	5	5	5	5	5	5	5	5	5	5	5	5	4	5	5	5	2.8
Bachelor's	25 or Less	Male	5	4	4	4	3	3	4	4	4	2	4	4	3	5	4	5	5	5	4	4	5	4	4	4	4	4	4	5	4	4.25	3.25	4.63	4.13	3.6
Bachelor's	25 or Less	Female	5	5	4	4	2	2	2	2	3	3	5	4	5	5	4	4	3	5	5	4	5	3	4	5	4	4	4	4	5	4.5	4.25	4.38	4.13	2.2
Mphil	25 or Less	Female	5	5	5	5	2	2	2	2	2	4	4	4	3	5	5	5	5	5	5	5	5	5	5	4	3	4	2	4	4	5	3.75	5	3.88	2
Bachelor's	25 or Less	Male	4	5	4	4	4	3	3	4	4	4	4	3	3	4	4	5	5	5	5	4	4	4	5	4	4	5	3	3	4	4.25	3.5	4.5	4	3.6
Mphil	25 or Less	Male	4	4	5	4	2	3	3	3	3	3	3	3	3	4	4	4	5	5	5	5	5	3	5	4	4	4	4	4	4	4.25	3	4.63	4	2.8
Bachelor's	25 or Less	Female	5	4	4	3	2	3	4	4	3	2	4	4	2	5	2	5	4	5	4	5	5	3	4	4	4	3	3	4	4	4	3	4.38	3.63	3.2
Master's	26-30	Female	5	5	4	4	3	3	3	3	3	4	4	4	4	5	5	5	3	5	4	4	4	5	5	5	3	5	3	4	5	4.5	4	4.38	4.38	3
Master's	26-30	Male	5	5	4	5	4	4	2	4	4	4	4	4	4	5	5	5	5	5	5	5	5	5	5	4	2	4	3	4	4	4.75	4	5	3.88	3.6
Bachelor's	25 or Less	Female	4	4	4	4	3	3	3	3	3	3	3	4	3	4	3	3	3	3	3	3	3	3	3	3	3	4	4	3	3	4	3.25	3.13	3.25	3
Bachelor's	25 or Less	Female	4	4	4	3	2	2	4	3	3	2	4	2	4	5	5	5	5	5	5	5	4	2	4	4	3	2	4	4	4	3.75	3	4.88	3.38	2.8
Master's	26-30	Female	4	4	4	4	4	2	2	2	4	4	4	4	4	4	4	5	4	5	5	5	5	4	4	4	3	3	4	4	4	4	4	4.63	3.75	2.8
Bachelor's	25 or Less	Male	5	5	5	5	4	4	3	4	4	4	4	4	4	5	5	5	5	5	5	4	5	2	5	4	5	4	4	4	4	5	4	4.88	4	3.8
Bachelor's	25 or Less	Male	4	4	3	3	3	2	4	4	3	4	4	4	2	5	3	4	3	5	5	5	5	3	4	4	3	4	3	3	4	3.5	3.5	4.38	3.5	3.2
Bachelor's	25 or Less	Male	5	5	5	5	4	4	4	5	5	5	5	5	4	4	5	5	5	5	5	5	5	5	5	5	5	5	5	5	5	5	4.75	4.88	5	4.4
Master's	26-30	Male	5	5	5	5	5	5	3	5	4	3	4	3	3	5	5	5	3	4	5	5	5	5	3	4	5	5	4	4	4	5	3.25	4.63	4.25	4.4
Bachelor's	25 or Less	Male	4	4	4	4	4	4	4	3	4	3	4	4	4	4	4	4	5	5	5	5	5	4	5	4	4	5	4	4	4	4	3.75	4.63	4.25	3.8
Mphil	25 or Less	Male	4	5	5	5	2	2	2	3	4	3	4	4	3	5	4	4	4	4	4	4	4	4	4	4	4	4	3	3	4	4.75	3.5	4.13	3.75	2.6
Master's	26-30	Male	5	5	5	4	3	2	2	2	2	4	4	4	3	4	4	3	4	4	4	4	4	4	4	4	4	4	4	3	4	4.75	3.75	3.88	3.88	2.2
Master's	26-30	Male	4	4	4	4	4	4	4	4	4	3	4	4	4	5	5	5	4	5	4	5	5	5	4	5	5	5	5	5	5	4	3.75	4.75	4.88	4
Bachelor's	26-30	Female	4	4	3	3	3	3	2	3	3	2	2	2	1	5	5	5	5	5	5	5	5	5	5	4	4	4	3	4	4	3.5	1.75	5	4.13	2.8
Bachelor's	25 or Less	Female	5	4	4	5	2	3	3	2	5	5	5	5	5	3	3	4	2	4	3	4	2	4	2	5	5	5	5	5	5	4.5	5	3.13	4.5	3
Mphil	25 or Less	Male	4	5	3	5	4	4	2	2	4	4	4	3	1	5	4	5	5	4	3	3	4	4	5	3	4	2	4	4	3	4.25	3	4.13	3.63	3.2
Master's	26-30	Male	5	5	5	5	4	3	3	5	5	5	4	4	3	5	3	4	5	5	5	5	5	5	4	4	5	4	5	5	4	5	4	4.63	4.5	4
Mphil	25 or Less	Male	4	4	4	5	3	2	2	2	4	4	4	4	4	5	4	5	4	5	5	4	5	4	4	3	4	4	2	5	3	4.25	4	4.63	3.63	2.6
Mphil	25 or Less	Female	4	4	2	2	3	2	4	4	3	3	4	4	3	5	2	5	4	5	5	5	5	2	2	5	5	2	3	5	5	3	3.5	4.5	3.63	3.2
Bachelor's	25 or Less	Male	4	4	4	4	2	2	2	2	2	2	3	3	2	4	4	4	4	4	4	4	4	2	4	4	4	4	4	4	4	4	2.5	4	3.75	2
Master's	26-30	Male	5	5	5	5	3	3	3	3	3	2	3	3	3	5	4	5	5	5	5	5	4	3	5	5	5	5	2	2	5	5	2.75	4.75	4	3
Bachelor's	25 or Less	Male	4	5	3	2	4	4	4	3	3	2	3	3	4	5	4	4	4	4	4	4	4	4	3	4	3	2	3	4	4	3.5	3	4.13	3.38	3.6
Bachelor's	25 or Less	Female	4	4	4	5	4	5	4	4	5	5	5	5	5	5	5	5	5	5	5	4	5	5	5	5	5	5	5	5	5	4.25	5	4.88	5	4.4
Bachelor's	25 or Less	Female	3	4	4	4	5	4	3	3	4	3	4	4	4	4	4	4	4	4	4	4	5	3	4	4	4	4	4	3	4	3.75	3.75	4.13	3.75	3.8
Mphil	25 or Less	Male	4	4	3	4	4	4	4	4	4	3	3	4	3	5	5	5	4	5	5	5	5	5	4	4	4	4	4	4	4	3.75	3.25	4.88	4.13	4
Mphil	25 or Less	Male	4	1	4	4	4	2	2	2	2	3	2	2	2	5	4	5	1	2	5	4	4	4	4	4	4	4	4	4	4	3.25	2.25	3.75	4	2.4
Mphil	25 or Less	Male	5	5	5	5	2	2	4	5	5	2	2	2	4	5	5	5	5	5	5	5	5	3	4	4	4	5	3	4	4	5	2.5	5	3.88	3.6
Mphil	25 or Less	Male	4	4	4	4	3	2	2	2	2	4	4	4	4	5	5	5	5	5	5	5	5	5	5	4	4	4	4	3	4	4	4	5	4.13	2.2
Bachelor's	25 or Less	Male	4	4	4	5	4	4	4	4	4	4	4	4	4	4	4	4	4	4	4	4	4	4	4	4	4	4	4	4	4	4.25	4	4	4	4
Bachelor's	25 or Less	Male	5	5	5	5	4	4	3	4	3	5	4	4	4	5	4	4	4	4	5	5	4	5	4	2	4	4	5	5	2	5	4.25	4.38	3.88	3.6
Bachelor's	25 or Less	Female	4	4	4	4	4	2	2	2	2	4	4	4	4	5	5	5	5	5	5	5	5	3	4	5	5	5	5	5	5	4	4	5	4.63	2.4
Mphil	25 or Less	Male	4	5	4	4	3	2	4	2	2	4	3	3	4	5	5	5	5	5	5	5	5	4	5	4	4	4	4	4	4	4.25	3.5	5	4.13	2.6
Mphil	25 or Less	Male	4	4	4	5	3	3	2	4	4	4	5	4	5	4	4	4	3	5	5	5	5	5	4	5	5	4	5	4	5	4.25	4.5	4.38	4.63	3.2
Mphil	25 or Less	Female	4	4	4	4	2	2	2	2	3	2	3	3	4	4	4	4	4	5	5	4	4	4	4	4	4	4	4	4	4	4	3	4.25	4	2.2
Mphil	25 or Less	Female	4	4	5	4	4	4	4	4	4	4	4	4	5	4	4	4	4	5	5	5	4	4	4	4	4	4	4	5	4	4.25	4.25	4.38	4.13	4
Mphil	25 or Less	Female	4	4	4	4	2	2	2	2	3	2	3	3	4	4	4	4	4	5	5	4	4	4	4	4	4	4	4	4	4	4	3	4.25	4	2.2
Mphil	25 or Less	Male	4	4	4	4	3	3	3	4	4	3	4	4	4	5	5	5	5	5	5	5	5	5	5	4	3	4	4	4	4	4	3.75	5	4.13	3.4
Master's	26-30	Female	4	4	5	5	4	2	3	3	3	2	3	2	3	5	5	4	4	5	5	4	4	3	4	4	4	5	4	3	4	4.5	2.5	4.5	3.88	3
Master's	26-30	Male	5	5	5	5	4	4	4	4	4	4	4	4	4	4	4	4	4	4	4	4	4	4	4	4	4	4	4	4	4	5	4	4	4	4
Bachelor's	25 or Less	Male	4	5	4	4	3	3	3	2	4	4	5	5	4	4	3	4	5	4	4	5	5	5	4	4	4	4	4	5	4	4.25	4.5	4.25	4.25	3
PhD	31-35	Female	5	3	4	4	4	4	2	4	4	2	2	2	2	4	4	4	4	4	4	4	4	4	4	5	5	5	5	5	5	4	2	4	4.75	3.6
Master's	26-30	Male	4	5	5	5	3	4	3	4	4	4	4	4	4	4	5	5	4	5	5	4	4	4	4	4	4	4	4	4	4	4.75	4	4.5	4	3.6
Bachelor's	25 or Less	Male	1	3	1	1	4	4	4	3	5	1	1	1	1	5	5	5	5	5	5	5	5	5	5	5	5	5	5	5	5	1.5	1	5	5	4
Bachelor's	25 or Less	Male	4	4	3	4	4	3	4	4	4	4	4	5	3	4	4	3	3	5	4	4	4	4	4	4	4	4	5	4	4	3.75	4	3.88	4.13	3.8
Bachelor's	26-30	Male	4	5	2	4	2	2	2	4	4	1	2	1	4	5	4	5	5	5	4	4	5	3	4	5	5	5	2	5	5	3.75	2	4.63	4.25	2.8
Master's	25 or Less	Male	4	4	3	4	4	4	5	5	4	4	5	5	4	4	5	4	3	4	4	5	4	4	4	4	5	4	2	5	4	3.75	4.5	4.13	4	4.4
Bachelor's	26-30	Male	5	4	4	4	3	2	3	4	4	3	4	3	4	5	5	5	3	5	5	5	5	5	5	4	4	4	3	3	4	4.25	3.5	4.75	4	3.2
Bachelor's	26-30	Male	4	4	4	4	2	3	2	3	3	2	2	2	3	5	4	4	3	5	5	4	5	3	3	4	4	3	5	5	4	4	2.25	4.38	3.88	2.6
Master's	26-30	Male	5	5	5	4	2	2	2	2	2	2	4	4	2	4	5	5	2	4	5	5	5	3	4	5	5	5	4	5	5	4.75	3	4.38	4.5	2
Mphil	25 or Less	Male	4	4	3	3	2	3	2	4	4	3	3	3	3	4	5	3	4	3	4	4	5	4	4	4	4	4	3	4	4	3.5	3	4	3.88	3
Mphil	25 or Less	Male	5	5	4	5	3	3	3	4	4	4	5	4	4	5	5	5	5	5	5	5	5	5	4	4	4	5	4	4	4	4.75	4.25	5	4.25	3.4
Mphil	25 or Less	Male	5	4	5	4	4	4	3	4	4	3	4	5	5	5	5	5	5	5	5	5	5	5	5	5	5	5	5	5	5	4.5	4.25	5	5	3.8
Master's	26-30	Male	5	4	5	4	4	4	2	4	2	4	5	4	4	5	5	4	4	5	5	5	5	5	5	2	2	3	4	4	2	4.5	4.25	4.75	3.38	3.2
Bachelor's	26-30	Female	4	4	4	4	4	4	4	4	4	4	5	5	5	5	5	5	5	5	5	5	5	2	5	5	5	5	3	4	5	4	4.75	5	4.25	4
Bachelor's	25 or Less	Female	4	5	5	4	4	3	4	2	3	4	4	3	4	4	4	4	5	5	5	5	5	3	5	4	4	4	2	3	4	4.5	3.75	4.63	3.63	3.2
Bachelor's	25 or Less	Male	2	2	2	2	2	2	2	2	2	2	2	2	2	4	4	4	4	4	4	4	4	2	4	4	4	4	3	4	4	2	2	4	3.63	2
Bachelor's	26-30	Female	4	4	5	4	2	3	4	4	2	2	3	4	4	4	3	4	5	5	5	4	4	4	4	3	4	4	4	4	3	4.25	3.25	4.25	3.75	3
PhD	31-35	Male	4	4	3	4	2	3	2	2	2	3	3	3	2	5	5	5	4	5	5	4	5	2	5	3	4	3	4	4	3	3.75	2.75	4.75	3.5	2.2
Bachelor's	26-30	Male	5	5	5	5	3	3	3	2	4	4	3	3	3	4	4	4	5	5	5	5	5	5	5	5	5	5	5	5	5	5	3.25	4.63	5	3
Bachelor's	26-30	Male	4	3	3	3	3	2	3	2	3	5	5	4	3	4	3	4	3	2	4	3	3	3	3	3	2	3	2	3	3	3.25	4.25	3.25	2.75	2.6
PhD	31-35	Female	4	4	5	3	2	2	1	4	3	2	2	2	2	5	4	5	3	5	5	5	5	3	5	5	3	3	4	5	5	4	2	4.63	4.13	2.4
Master's	26-30	Male	5	5	5	5	2	2	1	1	3	4	5	5	3	5	5	5	5	4	5	5	5	2	4	4	5	5	5	5	4	5	4.25	4.88	4.25	1.8
Bachelor's	25 or Less	Male	4	4	5	4	3	3	2	2	3	3	4	4	3	5	4	5	5	5	5	4	5	5	5	5	4	4	4	4	5	4.25	3.5	4.75	4.5	2.6
Master's	25 or Less	Male	4	4	2	4	2	2	1	3	3	2	3	4	5	5	5	5	1	5	5	4	4	3	5	4	5	2	4	4	4	3.5	3.5	4.25	3.88	2.2
Bachelor's	25 or Less	Female	4	4	4	4	4	4	3	3	3	4	4	4	4	4	4	4	4	4	4	4	4	4	4	4	4	4	4	4	4	4	4	4	4	3.4
Master's	26-30	Male	4	4	4	4	4	4	4	4	4	4	4	4	2	5	5	5	5	5	5	5	5	5	5	5	5	5	5	5	5	4	3.5	5	5	4
Master's	26-30	Male	5	5	5	4	4	4	5	3	3	3	5	4	5	5	5	5	5	5	5	5	4	5	4	4	5	5	4	4	4	4.75	4.25	4.88	4.38	3.8
Bachelor's	25 or Less	Male	4	3	3	3	2	2	3	4	4	3	3	3	3	4	4	4	4	4	5	5	5	5	4	5	5	5	4	5	5	3.25	3	4.38	4.75	3
Bachelor's	25 or Less	Female	4	4	3	4	2	2	3	3	3	4	4	4	4	5	4	4	4	4	4	4	5	4	5	3	3	4	4	4	3	3.75	4	4.25	3.75	2.6
Bachelor's	26-30	Male	4	3	2	4	2	2	2	4	4	2	2	2	2	4	3	4	2	4	4	4	4	4	4	4	4	4	2	4	4	3.25	2	3.63	3.75	2.8
Bachelor's	25 or Less	Female	4	4	4	4	3	3	3	3	3	4	4	4	4	4	4	3	4	4	4	4	4	4	4	4	4	4	4	4	4	4	4	3.88	4	3
Bachelor's	25 or Less	Female	5	5	4	4	4	2	2	2	2	3	5	4	5	4	4	5	4	4	4	4	5	4	4	4	4	4	4	4	4	4.5	4.25	4.25	4	2.4
Bachelor's	25 or Less	Male	5	5	5	4	2	2	2	2	2	2	4	2	2	5	5	5	5	5	5	5	5	4	2	5	5	5	5	4	5	4.75	2.5	5	4.38	2
Master's	36-40	Male	5	4	4	4	3	4	3	4	4	4	4	4	4	4	4	4	4	4	4	4	4	4	4	4	4	4	4	4	4	4.25	4	4	4	3.6
Mphil	25 or Less	Female	5	4	5	4	2	2	2	2	2	3	3	3	5	5	5	5	5	5	5	5	5	5	5	5	5	5	5	5	5	4.5	3.5	5	5	2
Mphil	26-30	Male	5	5	5	5	3	3	2	5	3	5	5	5	5	5	5	5	5	5	5	5	5	5	5	4	4	4	4	4	4	5	5	5	4.25	3.2
Mphil	41-45	Male	4	5	4	4	4	4	3	4	4	3	4	4	5	4	5	4	4	4	4	4	4	4	4	5	4	3	4	4	5	4.25	4	4.13	4.13	3.8
Mphil	26-30	Male	4	5	5	4	2	2	3	2	4	2	2	2	2	5	5	5	5	5	5	5	5	5	5	4	3	4	5	5	4	4.5	2	5	4.38	2.6
Master's	25 or Less	Female	4	4	5	3	4	2	2	4	3	4	4	4	4	5	5	5	5	5	5	5	5	3	4	5	3	3	3	4	5	4	4	5	3.75	3
Master's	25 or Less	Female	4	4	4	4	4	4	4	4	4	4	4	4	4	4	4	4	4	4	4	4	4	4	4	4	4	4	4	4	4	4	4	4	4	4
Master's	25 or Less	Female	4	5	5	3	3	4	3	4	3	4	4	4	2	4	3	5	4	5	4	5	4	3	3	4	3	3	3	4	4	4.25	3.5	4.25	3.38	3.4
Master's	25 or Less	Female	4	4	4	4	3	3	3	2	2	3	4	4	4	4	4	4	4	4	4	4	4	4	4	3	4	3	2	4	3	4	3.75	4	3.38	2.6
Mphil	25 or Less	Male	4	3	4	3	2	2	2	2	3	4	4	4	4	5	3	5	3	4	5	4	5	1	3	4	4	4	5	3	4	3.5	4	4.25	3.5	2.2
Mphil	25 or Less	Male	5	5	4	4	4	4	3	3	3	3	4	4	3	5	4	5	3	5	5	4	4	3	5	4	3	4	4	4	4	4.5	3.5	4.38	3.88	3.4
Bachelor's	25 or Less	Male	5	4	3	4	4	4	3	3	3	4	3	2	1	4	4	4	4	3	4	3	3	3	5	3	4	4	3	3	3	4	2.5	3.63	3.5	3.4
Mphil	26-30	Female	4	4	4	4	3	3	4	4	4	3	4	3	4	4	4	4	3	4	4	4	4	3	3	4	4	4	4	4	4	4	3.5	3.88	3.75	3.6
Mphil	26-30	Female	5	5	5	5	5	5	4	5	5	5	5	5	4	5	5	5	5	5	5	5	5	5	5	5	5	5	5	5	5	5	4.75	5	5	4.8
Bachelor's	25 or Less	Male	4	4	3	3	4	4	2	4	3	4	3	4	2	4	4	4	5	4	5	4	5	5	5	4	4	4	4	4	4	3.5	3.25	4.38	4.25	3.4
Master's	26-30	Male	5	4	2	4	2	2	4	2	2	2	2	2	3	5	4	5	3	5	5	5	5	4	4	5	5	5	3	5	5	3.75	2.25	4.63	4.5	2.4
Mphil	25 or Less	Male	5	5	4	5	3	4	4	4	4	5	5	5	4	4	4	5	5	5	5	5	5	5	4	4	4	5	4	4	4	4.75	4.75	4.75	4.25	3.8
Mphil	25 or Less	Male	5	5	5	5	3	3	5	4	5	5	5	5	5	5	5	5	5	5	5	5	5	5	5	5	5	5	4	5	5	5	5	5	4.88	4
Master's	26-30	Female	5	4	3	4	3	3	3	3	3	4	4	4	4	5	5	5	5	5	5	5	5	4	4	4	4	4	4	4	4	4	4	5	4	3
Master's	25 or Less	Female	5	5	4	5	3	5	4	4	4	5	5	5	4	5	5	5	5	5	5	5	5	5	5	3	5	5	3	4	3	4.75	4.75	5	4.13	4
Bachelor's	25 or Less	Female	1	2	3	1	2	2	2	3	3	2	1	2	1	5	5	5	5	5	5	5	5	5	5	5	4	5	5	4	5	1.75	1.5	5	4.75	2.4
Master's	26-30	Male	4	4	4	4	2	2	2	2	2	4	4	4	4	5	5	5	5	5	5	5	5	5	5	4	4	4	4	4	4	4	4	5	4.25	2
Mphil	25 or Less	Female	4	4	5	5	2	2	3	4	3	3	4	4	3	5	4	5	5	5	5	4	4	4	5	4	4	4	3	4	4	4.5	3.5	4.63	4	2.8
Mphil	25 or Less	Male	5	5	4	4	2	2	4	3	3	2	2	2	2	5	5	5	5	5	5	5	5	5	5	5	4	4	4	5	5	4.5	2	5	4.63	2.8
Mphil	26-30	Female	5	5	5	5	2	2	2	4	4	4	5	5	5	5	5	5	5	5	5	5	5	5	5	5	5	5	5	5	5	5	4.75	5	5	2.8
Mphil	26-30	Female	4	4	4	4	2	2	2	2	2	3	3	3	3	5	5	5	5	5	5	5	5	5	4	5	5	5	5	5	5	4	3	5	4.88	2
Bachelor's	26-30	Male	4	4	4	4	2	2	2	4	3	4	4	4	4	4	4	4	5	4	5	5	4	4	4	4	4	4	4	4	4	4	4	4.38	4	2.6
Master's	25 or Less	Male	5	4	4	4	4	4	3	4	4	3	4	4	3	5	5	5	4	4	5	4	5	5	4	4	4	4	4	4	4	4.25	3.5	4.63	4.13	3.8
Master's	25 or Less	Male	4	4	5	4	3	4	3	3	4	4	4	4	4	5	5	5	5	5	5	5	5	2	3	5	4	4	4	4	5	4.25	4	5	3.88	3.4
Master's	25 or Less	Female	4	4	4	4	4	3	2	3	3	4	4	4	3	5	5	5	4	5	5	5	5	4	4	5	5	5	5	5	5	4	3.75	4.88	4.75	3
Bachelor's	26-30	Male	4	4	4	3	2	3	2	5	5	3	3	3	4	5	5	5	5	5	5	5	5	5	5	3	4	5	3	4	3	3.75	3.25	5	4	3.4
Mphil	31-35	Female	2	2	2	2	1	2	2	2	2	3	3	3	3	4	4	4	4	5	4	5	5	3	4	4	4	3	4	4	4	2	3	4.38	3.75	1.8
Bachelor's	25 or Less	Female	5	5	5	5	4	4	3	3	4	5	5	5	5	5	5	5	5	5	5	5	5	5	5	5	5	5	5	5	5	5	5	5	5	3.6
Master's	31-35	Male	5	4	4	4	3	2	4	4	5	3	3	4	2	5	4	5	3	3	4	4	2	4	4	4	4	4	4	5	4	4.25	3	3.75	4.13	3.6
Bachelor's	25 or Less	Male	4	3	5	4	5	5	4	4	5	5	3	4	5	4	5	4	5	5	3	5	4	5	5	4	4	4	4	5	4	4	4.25	4.38	4.38	4.6
Master's	26-30	Female	5	5	5	5	4	2	4	4	4	4	4	4	4	5	5	5	5	5	5	5	5	5	5	4	4	4	4	4	4	5	4	5	4.25	3.6
Bachelor's	25 or Less	Female	5	4	4	4	2	2	3	2	2	3	4	4	4	5	5	5	5	5	5	5	5	5	5	4	4	4	4	4	4	4.25	3.75	5	4.25	2.2
Mphil	26-30	Male	2	3	2	4	3	2	2	4	4	1	2	1	2	5	3	5	5	3	4	4	4	1	3	5	5	4	5	4	5	2.75	1.5	4.13	4	3
Bachelor's	25 or Less	Male	4	4	5	5	4	2	2	4	2	4	5	4	5	4	4	4	5	5	5	4	5	2	4	4	2	4	4	4	4	4.5	4.5	4.5	3.5	2.8
Master's	25 or Less	Female	5	4	4	4	3	3	3	3	3	5	5	5	5	5	5	5	5	5	5	5	5	5	5	4	4	4	4	4	4	4.25	5	5	4.25	3
Mphil	26-30	Male	5	5	5	5	4	4	4	4	4	4	4	4	4	5	4	5	4	5	5	4	5	5	5	5	5	5	5	5	5	5	4	4.63	5	4
Master's	25 or Less	Female	5	5	4	4	4	4	2	4	4	4	4	4	4	4	4	4	4	4	4	4	4	4	4	4	4	4	4	4	4	4.5	4	4	4	3.6
Master's	25 or Less	Male	4	4	4	4	3	4	4	4	5	4	4	3	4	4	4	5	5	5	5	5	5	5	5	4	4	4	3	5	4	4	3.75	4.75	4.25	4
Master's	25 or Less	Male	4	3	4	4	3	3	3	3	3	3	3	3	3	4	3	4	4	4	4	4	3	3	3	3	3	3	3	4	3	3.75	3	3.75	3.13	3
Bachelor's	25 or Less	Male	5	5	5	5	3	3	2	3	4	4	5	4	4	5	5	5	5	5	5	5	5	4	4	4	4	4	4	4	4	5	4.25	5	4	3
Master's	25 or Less	Male	5	5	1	4	4	1	2	1	1	4	4	4	4	5	5	5	5	5	5	5	5	5	5	4	4	4	2	4	4	3.75	4	5	4	1.8
Bachelor's	26-30	Female	4	5	4	5	5	4	4	4	5	3	4	5	3	5	5	5	5	5	5	5	5	3	4	4	3	3	4	5	4	4.5	3.75	5	3.75	4.4
Mphil	36-40	Male	4	4	3	4	3	4	3	4	4	3	5	3	3	5	5	5	3	4	5	5	5	4	4	5	5	3	5	5	5	3.75	3.5	4.63	4.5	3.6
Mphil	26-30	Female	4	4	4	3	4	4	5	5	4	2	3	4	1	5	5	5	4	5	5	5	5	5	4	3	3	3	5	4	3	3.75	2.5	4.88	3.75	4.4
Master's	25 or Less	Male	5	5	5	5	5	5	5	5	5	5	5	5	5	5	5	5	5	5	5	5	5	5	5	5	5	5	5	5	5	5	5	5	5	5
Master's	25 or Less	Male	4	4	3	4	3	3	3	3	4	4	3	3	4	3	4	4	5	5	5	5	5	3	5	4	4	4	4	4	4	3.75	3.5	4.5	4	3.2
Master's	25 or Less	Female	4	4	3	4	3	2	2	2	2	3	4	4	4	4	4	5	5	5	5	5	5	4	5	4	3	3	3	4	4	3.75	3.75	4.75	3.75	2.2
Master's	25 or Less	Male	4	4	5	4	3	4	4	4	4	4	5	4	4	4	4	5	5	5	4	5	5	3	3	4	5	5	4	4	4	4.25	4.25	4.63	4	3.8
Master's	25 or Less	Male	4	3	4	5	4	2	2	2	4	4	5	5	4	5	4	5	5	4	5	3	4	3	3	4	3	3	3	4	4	4	4.5	4.38	3.38	2.8
Master's	25 or Less	Female	5	5	3	5	4	5	4	3	3	5	5	4	3	5	3	3	3	3	3	3	3	3	5	5	5	5	5	5	5	4.5	4.25	3.25	4.75	3.8
Master's	25 or Less	Male	2	3	2	3	2	2	4	2	4	4	4	4	2	5	5	5	5	5	4	5	4	4	5	4	4	4	3	4	4	2.5	3.5	4.75	4	2.8
Master's	25 or Less	Male	5	4	4	4	3	5	5	5	4	4	5	5	5	4	4	4	4	4	5	5	5	5	5	5	4	3	5	5	5	4.25	4.75	4.38	4.63	4.4
Master's	25 or Less	Male	5	5	5	4	4	3	3	3	4	2	3	3	3	5	5	5	3	5	5	5	5	4	5	5	5	5	5	5	5	4.75	2.75	4.75	4.88	3.4
Master's	25 or Less	Male	5	5	5	5	3	3	3	3	3	3	3	3	4	5	5	5	5	5	5	5	5	3	5	5	5	5	1	3	5	5	3.25	5	4	3
Master's	25 or Less	Male	4	5	4	4	3	2	1	2	2	4	4	5	3	5	4	5	5	5	5	5	5	3	5	4	3	3	3	4	4	4.25	4	4.88	3.63	2
Mphil	25 or Less	Male	5	5	4	5	2	2	2	2	2	4	4	3	3	2	4	5	5	5	5	5	5	2	5	5	5	5	5	5	5	4.75	3.5	4.5	4.63	2
Mphil	25 or Less	Male	4	5	4	3	3	2	3	1	1	3	3	3	3	4	4	4	4	4	4	4	4	4	4	3	3	1	4	3	3	4	3	4	3.13	2
Master's	25 or Less	Male	3	4	4	4	2	3	2	3	2	3	4	4	2	5	4	5	1	5	4	5	5	5	1	5	4	3	4	4	5	3.75	3.25	4.25	3.88	2.4
Master's	26-30	Male	5	5	5	5	1	1	1	1	3	1	3	3	3	5	5	5	5	5	5	5	5	5	5	4	4	4	4	4	4	5	2.5	5	4.25	1.4
Master's	26-30	Male	2	2	2	2	3	2	2	2	2	2	1	1	1	5	5	5	5	5	5	5	5	5	5	4	4	4	4	4	4	2	1.25	5	4.25	2.2
Bachelor's	26-30	Female	5	5	4	4	4	4	4	4	3	4	5	5	3	5	3	5	5	5	5	5	5	3	4	4	4	4	4	4	4	4.5	4.25	4.75	3.88	3.8
Bachelor's	25 or Less	Female	5	5	5	5	4	5	4	4	4	4	4	4	4	4	4	4	4	4	4	4	4	4	4	4	4	4	4	4	4	5	4	4	4	4.2
Mphil	25 or Less	Male	4	4	4	4	2	2	2	3	2	4	4	4	2	5	4	4	5	5	4	4	4	5	5	5	2	5	4	4	5	4	3.5	4.38	4.38	2.2
Mphil	25 or Less	Male	4	5	4	3	3	2	3	1	1	3	3	3	3	4	4	4	4	4	4	4	4	4	4	3	3	1	4	3	3	4	3	4	3.13	2
Bachelor's	25 or Less	Male	4	4	2	3	3	3	3	3	3	3	3	3	3	5	3	5	3	5	5	5	5	3	3	3	4	5	2	4	3	3.25	3	4.5	3.38	3
Bachelor's	25 or Less	Female	4	4	4	4	4	4	4	4	4	4	4	4	4	4	4	4	4	4	4	4	4	4	4	3	3	3	3	3	3	4	4	4	3.25	4
Bachelor's	25 or Less	Female	3	4	3	4	2	2	2	2	2	2	2	2	3	4	4	4	5	5	5	4	4	3	4	4	3	3	4	4	4	3.5	2.25	4.38	3.63	2
Bachelor's	25 or Less	Male	5	4	5	5	4	2	1	4	4	1	4	1	5	5	4	4	1	5	5	5	5	5	4	4	3	2	4	4	4	4.75	2.75	4.25	3.75	3
Master's	36-40	Male	5	4	4	4	3	4	3	4	4	4	4	4	4	4	4	4	4	4	4	4	4	4	4	4	4	4	4	4	4	4.25	4	4	4	3.6
Bachelor's	25 or Less	Female	5	4	4	4	3	3	3	3	3	4	4	4	3	5	5	5	5	5	5	4	5	4	5	4	3	4	4	4	4	4.25	3.75	4.88	4	3
Master's	25 or Less	Male	5	5	5	4	2	2	3	2	3	4	4	3	4	5	5	5	5	5	5	5	5	5	5	3	3	5	4	4	3	4.75	3.75	5	4	2.4
Master's	25 or Less	Female	4	5	5	4	3	2	2	2	3	2	5	5	2	5	5	5	5	5	5	5	5	4	5	5	4	4	5	5	5	4.5	3.5	5	4.63	2.4
Master's	26-30	Male	4	5	5	4	2	3	2	2	4	1	1	2	3	5	5	5	5	4	4	4	5	3	5	4	5	4	4	4	4	4.5	1.75	4.63	4.13	2.6
Mphil	25 or Less	Male	4	4	3	2	1	1	1	1	1	1	2	1	1	4	4	5	5	5	5	3	5	2	4	4	5	3	4	4	4	3.25	1.25	4.5	3.75	1
Mphil	26-30	Male	3	4	4	4	4	3	3	3	3	4	4	4	3	4	4	3	4	4	4	4	4	2	3	4	4	4	4	4	4	3.75	3.75	3.88	3.63	3.2
Mphil	31-35	Male	5	4	4	4	4	4	4	4	4	3	4	4	3	5	5	5	3	4	4	4	5	2	3	5	4	5	3	4	5	4.25	3.5	4.38	3.88	4
Mphil	26-30	Male	3	4	4	4	2	2	2	2	3	3	3	3	3	4	3	5	4	4	4	4	4	3	4	4	4	3	4	3	4	3.75	3	4	3.63	2.2
Master's	25 or Less	Male	2	3	2	2	4	3	3	4	4	4	3	3	3	4	4	5	3	5	5	5	3	2	4	5	4	4	5	4	5	2.25	3.25	4.25	4.13	3.6
Bachelor's	26-30	Male	4	4	3	4	4	4	4	4	4	4	4	4	4	4	4	4	3	5	4	4	4	5	4	5	5	5	5	5	5	3.75	4	4	4.88	4
Bachelor's	26-30	Female	4	3	2	2	2	2	2	2	3	1	2	2	1	5	4	4	4	5	5	4	4	3	3	3	4	3	4	4	3	2.75	1.5	4.38	3.38	2.2
Master's	26-30	Male	5	5	4	4	3	3	3	4	3	4	4	4	4	4	4	5	5	5	5	5	5	5	5	4	4	4	4	4	4	4.5	4	4.75	4.25	3.2
Bachelor's	25 or Less	Female	4	5	4	2	4	2	3	3	3	1	1	1	1	3	3	4	2	5	4	5	5	2	2	4	3	2	3	4	4	3.75	1	3.88	3	3
Master's	26-30	Female	4	4	5	4	3	2	2	4	3	4	4	4	3	5	4	5	5	5	5	4	5	4	4	5	4	5	4	3	5	4.25	3.75	4.75	4.25	2.8
Master's	31-35	Male	4	5	5	4	3	3	5	4	4	2	2	3	2	5	5	5	5	5	5	5	5	4	5	5	5	5	5	5	5	4.5	2.25	5	4.88	3.8
Mphil	31-35	Male	4	5	5	4	3	3	5	4	4	2	2	3	2	5	5	5	5	5	5	5	5	4	5	5	5	5	5	5	5	4.5	2.25	5	4.88	3.8
Bachelor's	25 or Less	Male	4	4	3	4	5	2	2	5	3	1	5	5	1	4	3	5	3	5	5	5	5	1	4	5	5	5	5	5	5	3.75	3	4.38	4.38	3.4
Bachelor's	25 or Less	Female	4	4	4	4	4	4	4	4	4	5	5	3	5	5	4	1	3	4	4	3	5	2	3	3	5	5	5	5	3	4	4.5	3.63	3.88	4
Mphil	26-30	Male	4	5	3	4	2	3	3	4	3	2	4	4	4	5	5	4	5	4	4	5	4	3	4	3	4	4	3	4	3	4	3.5	4.5	3.5	3
Bachelor's	25 or Less	Male	4	4	4	4	3	4	4	4	5	4	4	3	4	4	4	5	5	5	5	5	5	5	5	4	4	4	3	5	4	4	3.75	4.75	4.25	4
Bachelor's	31-35	Male	3	2	2	3	2	2	2	2	2	2	3	3	2	5	5	5	5	5	4	4	5	4	4	4	4	4	4	4	4	2.5	2.5	4.75	4	2
Mphil	26-30	Male	3	3	3	3	3	3	3	3	3	3	3	3	3	3	3	3	3	3	3	3	3	3	3	3	3	3	3	3	3	3	3	3	3	3
Bachelor's	25 or Less	Male	3	1	3	1	1	1	1	1	1	3	3	3	1	5	5	5	4	5	5	5	5	1	3	5	4	5	5	5	5	2	2.5	4.88	4.13	1
Mphil	26-30	Male	5	5	5	5	5	5	3	5	4	3	4	3	3	5	5	5	3	4	5	5	5	5	3	4	5	5	4	4	4	5	3.25	4.63	4.25	4.4
Mphil	31-35	Male	4	3	2	3	3	3	2	4	4	4	4	3	2	4	4	4	4	5	5	4	4	4	4	4	4	4	4	4	4	3	3.25	4.25	4	3.2
Master's	25 or Less	Male	3	2	3	2	3	3	4	4	3	2	3	3	2	5	4	5	3	4	5	5	5	1	4	4	4	4	4	5	4	2.5	2.5	4.5	3.75	3.4
Master's	25 or Less	Female	3	4	2	1	4	2	2	3	4	2	3	2	1	5	4	5	5	5	5	5	5	4	4	5	4	5	5	4	5	2.5	2	4.88	4.5	3
Master's	25 or Less	Female	4	3	3	3	2	3	3	4	3	1	1	2	1	4	4	4	5	4	4	5	5	5	5	3	4	3	3	4	3	3.25	1.25	4.38	3.75	3
Master's	26-30	Male	5	4	4	4	2	2	2	2	2	4	5	4	5	5	5	5	5	5	5	5	5	5	5	4	4	4	4	5	4	4.25	4.5	5	4.38	2
Master's	25 or Less	Male	4	4	3	2	2	2	5	2	2	2	4	2	4	5	4	4	3	5	5	4	5	4	2	4	4	4	4	4	4	3.25	3	4.38	3.75	2.6
Master's	25 or Less	Male	4	5	4	4	2	4	4	4	4	2	3	3	1	5	5	5	4	5	5	5	5	5	5	4	4	4	4	4	4	4.25	2.25	4.88	4.25	3.6
Master's	26-30	Female	4	4	5	4	4	4	3	4	4	4	4	4	4	5	4	5	5	5	5	5	5	4	5	4	4	4	4	4	4	4.25	4	4.88	4.13	3.8
PhD	41-45	Male	5	4	3	5	5	4	5	3	5	5	4	4	5	4	4	5	2	3	3	2	2	3	4	3	3	4	4	5	3	4.25	4.5	3.13	3.63	4.4
Bachelor's	26-30	Male	4	4	5	4	4	2	3	4	4	2	2	2	2	4	4	4	4	5	4	5	5	5	3	4	3	4	4	4	4	4.25	2	4.38	3.88	3.4
Bachelor's	25 or Less	Male	4	4	4	4	4	4	4	3	4	4	4	4	4	3	4	4	4	4	4	4	5	4	4	4	4	4	4	4	4	4	4	4	4	3.8
Master's	26-30	Male	2	2	2	3	3	4	2	4	4	2	2	2	2	5	5	5	5	5	5	5	5	5	5	4	4	4	4	4	4	2.25	2	5	4.25	3.4
Master's	25 or Less	Male	2	3	2	3	2	2	4	2	4	4	4	4	2	5	5	5	5	5	4	5	4	4	5	4	4	4	3	4	4	2.5	3.5	4.75	4	2.8
Master's	25 or Less	Male	4	2	2	2	4	2	4	3	3	4	2	3	3	4	4	5	4	5	4	4	5	4	4	3	5	4	4	4	3	2.5	3	4.38	3.88	3.2
Bachelor's	25 or Less	Male	5	5	4	5	3	4	4	4	4	5	5	5	4	4	4	5	5	5	5	5	5	5	4	4	4	5	4	4	4	4.75	4.75	4.75	4.25	3.8
Bachelor's	25 or Less	Male	5	4	5	5	5	2	4	3	3	4	4	3	3	5	5	5	5	5	5	5	5	5	5	5	4	4	5	5	5	4.75	3.5	5	4.75	3.4
Master's	25 or Less	Female	4	4	4	3	3	4	4	4	5	2	3	3	3	5	4	5	4	4	4	4	4	4	4	5	4	4	5	5	5	3.75	2.75	4.25	4.5	4
